# Supplementary material for: Immunogenicity and safety of high-dose quadrivalent influenza vaccine in Japanese adults ≥65 years of age: a randomized controlled clinical trial
Source: Hum Vaccin Immunother. 2019 Nov 19;16(4):858–66. doi: 10.1080/21645515.2019.1677437 (PMC7227668; doi:10.1080/21645515.2019.1677437)
Supplement: Supplemental Material [file khvi-16-04-1677437-s001.zip]

Archive with 6 entries (6 files):
- QHD00008 ms_Table S1_for submission.docx
- QHD00008 ms_Table S2_for submission.docx
- QHD00008 ms_Table S3_revised_for submission.docx
- QHD00008 ms_Table S4_revised_for submission.docx
- QHD00008 ms_Table S5_for submission.docx
- QHD00008 ms_Table S6_for submission.docx
